# Supplementary material for: A Comparative Study of Gallium-, Xenon-, and Helium-Focused Ion Beams for the Milling of GaN
Source: Nanomaterials (Basel). 2023 Nov 3;13(21):2898. doi: 10.3390/nano13212898 (PMC10647709; doi:10.3390/nano13212898)
Supplement: Supplementary file 1 [file nanomaterials-13-02898-s001.zip]

Archive with 1 entries (1 files):
- nanomaterials-2612603-supplementary.pdf
